# Supplementary material for: Health and Safety Practices as Drivers of Business Performance in Informal Street Food Economies: An Integrative Review of Global and South African Evidence
Source: Int J Environ Res Public Health. 2025 Aug 8;22(8):1239. doi: 10.3390/ijerph22081239 (PMC12386124; doi:10.3390/ijerph22081239)
Supplement: Supplementary file 1 [file ijerph-22-01239-s001.zip]

Archive with 1 entries (1 files):
- ijerph-3761353-supplementary.pdf
